# Supplementary material for: Multilocus microsatellite typing (MLMT) reveals host-related population structure in Leishmania infantum from northeastern Italy
Source: PLoS Negl Trop Dis. 2018 Jul 5;12(7):e0006595. doi: 10.1371/journal.pntd.0006595 (PMC6057669; doi:10.1371/journal.pntd.0006595)
Supplement: S1 Table — Fragment sizes of each marker were obtained by multiplying the normalized repeat numbers by two (dinucleotide microsatellites were used) and adding the size of the flanking regions. Grey-filled rows indicate samples with repeated microsatellite profiles. WHO, World Health Organization; n.d., not defined; CanL, Canine leishmaniasis; VL, Visceral leishmaniasis; HIV+, Human Immunodeficiency Virus Positive (N, no; Y, yes); E-R, Emilia-Romagna region; PC, Piacenza province; PR, Parma province; RE, Reggio Emilia province; MO, Modena province; BO, Bologna province; RA, Ravenna province; FC, Forlì-Cesena province; RN, Rimini province; GE, Genova province; PV, Pavia province; n.a., null allele; Pop, population; subPop, subpopulation. *, this locus contains the mutation TG/CG in 9th position, which was arbitrarily included in the repeat number; ^, this locus exhibits same length but one repeat (CA) more when compared with the strain MHOM/ES/93/PM1 (GenBank accession number: AM050049), which was used as size reference for typing L. infantum strains listed in S2 Table. (XLSX) [file pntd.0006595.s003.xlsx]

## Sheet: study samples
Sample	Year of sampling	Host	Disease	HIV+	Subset	Region	Province	Isolate/DNA	Pop	SubPop	MLMT profile	Li41-56 repeat number	Li41-56 fragment size (bp)	Li46-67^ repeat number	Li46-67^ fragment size (bp)	Li21-34 repeat number	Li21-34 fragment size (bp)	Li22-35 repeat number	Li22-35 fragment size (bp)	Li23-41 repeat number	Li23-41 fragment size (bp)	Lm2TG repeat number	Lm2TG fragment size (bp)	Lm4TA repeat number	Lm4TA fragment size (bp)	Li71-5/2 repeat number	Li71-5/2 fragment size (bp)	LIST7039 repeat number	LIST7039 fragment size (bp)	Li71-33 repeat number	Li71-33 fragment size (bp)	Li71-7 repeat number	Li71-7 fragment size (bp)	CS20* repeat number	CS20* fragment size (bp)	Li45-24 repeat number	Li45-24 fragment size (bp)	TubCA repeat number	TubCA fragment size (bp)	LIST7031 repeat number	LIST7031 fragment size (bp)
MO01	2013	dog	CanL		E-R	E-R	MO	isolate	A	A1	1	10	92	10	80	15	95	15	98	17	87	24 26	140 144	12	79	9	110	13	203	11	105	13	100	20	85	15	105	9	80	11	171
MO02	2013	dog	CanL		E-R	E-R	PC	isolate	A	A1	2	10	92	10	80	15	95	19	106	17	87	24	140	12	79	9	110	13	203	11	105	12	98	20	85	14	103	9	80	11	171
MO03	2013	dog	CanL		E-R	E-R	RN	isolate	A	A2	19	10	92	10	80	15	95	15	98	17	87	27	146	11	77	9	110	13	203	11	105	13	100	21	87	16	107	9	80	11	171
MO05	2013	dog	CanL		E-R	E-R	RE	isolate	A	A1	3	10	92	10	80	15	95	16	100	17	87	25	142	12	79	9	110	14	205	11	105	13	100	20	85	15	105	9	80	11	171
MO06	2013	dog	CanL		E-R	E-R	FC	isolate	A	A1	6	10	92	10	80	15	95	15	98	17	87	26	144	12 13	79 81	9	110	14	205	11	105	13	100	17	79	15	105	9	80	11	171
MO07	2013	dog	CanL		E-R	E-R	FC	isolate	A	A1	6	10	92	10	80	15	95	15	98	17	87	26	144	12 13	79 81	9	110	14	205	11	105	13	100	17	79	15	105	9	80	11	171
MO08	2013	dog	CanL		E-R	E-R	FC	isolate	A	A1	7	10	92	10	80	15	95	15	98	17	87	26	144	12	79	9	110	14	205	11	105	13	100	17	79	15	105	9	80	11	171
MO09	2013	dog	CanL		E-R	E-R	FC	isolate	A	A1	7	10	92	10	80	15	95	15	98	17	87	26	144	12	79	9	110	14	205	11	105	13	100	17	79	15	105	9	80	11	171
MO10	2013	dog	CanL		E-R	E-R	FC	isolate	A	A1	4	10	92	10	80	15	95	15 16	98 100	16 17	85 87	25 26	142 144	9 12	73 79	9	110	13 14	203 205	11	105	13	100	20	85	15	105	9	80	11	171
MO11	2013	dog	CanL		E-R	E-R	FC	isolate	A	A1	17	10	92	10	80	15	95	16	100	17	87	25	142	12 13	79 81	9	110	14	205	11	105	13	100	20	85	15	105	9	80	11	171
MO12	2013	dog	CanL		E-R	E-R	RE	isolate	A	A1	8	10	92	10	80	15	95	15	98	17	87	26	144	11	77	9	110	14	205	11	105	13	100	20	85	15	105	9	80	11	171
MO13	2013	dog	CanL		E-R	E-R	PR	isolate	A	A1	5	10	92	10	80	15	95	16 19	100 106	17	87	24 25	140 142	11 13	77 81	9	110	14 16	205 209	11	105	9 13	92 100	20	85	8 16	91 107	9	80	8 11	165 171
MO14	2013	dog	CanL		E-R	E-R	RA	isolate	A	A1	8	10	92	10	80	15	95	15	98	17	87	26	144	11	77	9	110	14	205	11	105	13	100	20	85	15	105	9	80	11	171
MO15	2013	dog	CanL		E-R	E-R	PC	isolate	A	A1	21	10	92	10	80	15	95	15	98	16 17	85 87	24 26	140 144	11	77	9	110	14	205	11	105	13	100	20	85	10 15	95 105	9	80	11	171
MO16	2013	dog	CanL		E-R	E-R	PC	isolate	A	A1	21	10	92	10	80	15	95	15	98	16 17	85 87	24 26	140 144	11	77	9	110	14	205	11	105	13	100	20	85	10 15	95 105	9	80	11	171
MO17	2013	dog	CanL		E-R	E-R	PC	isolate	A	A1	21	10	92	10	80	15	95	15	98	16 17	85 87	24 26	140 144	11	77	9	110	14	205	11	105	13	100	20	85	10 15	95 105	9	80	11	171
MO18	2013	dog	CanL		E-R	E-R	BO	isolate	A	A1	9	10	92	10	80	15	95	16	100	17	87	25	142	13	81	9	110	14	205	11	105	13	100	20	85	15	105	9	80	11	171
MO19	2013	dog	CanL		E-R	E-R	MO	isolate	A	A1	10	10	92	10	80	15	95	15	98	17	87	23	138	11	77	9	110	14	205	11	105	13	100	20	85	15	105	9	80	11	171
MO20	2013	dog	CanL		E-R	E-R	RN	isolate	A	A2	20	10	92	10	80	15	95	15	98	17	87	26	144	11	77	9	110	13	203	11	105	13	100	21	87	16	107	9	80	11	171
MO21	2014	dog	CanL		E-R	E-R	RA	isolate	A	A1	11	10	92	10	80	15	95	16	100	17	87	26	144	9	73	9	110	13	203	11	105	13	100	20	85	15	105	9	80	11	171
MO22	2014	human	VL	N	E-R	E-R	MO	isolate	B	B1	22	9	90	7	74	8	81	9	86	14	81	10	112	9	73	9	110	17	211	11	105	11	96	15	75	7	89	10	82	8	165
MO23	2014	human	VL	N	E-R	E-R	RE	isolate	B	B1	38	9	90	7	74	8	81	9	86	12	77	10	112	9	73	9	110	17	211	11	105	11	96	15	75	7	89	10	82	8	165
MO24	2014	human	VL	N	E-R	E-R	MO	isolate	B	B1	22	9	90	7	74	8	81	9	86	14	81	10	112	9	73	9	110	17	211	11	105	11	96	15	75	7	89	10	82	8	165
MO25	2014	dog	CanL		E-R	E-R	RE	isolate	A	A1	8	10	92	10	80	15	95	15	98	17	87	26	144	11	77	9	110	14	205	11	105	13	100	20	85	15	105	9	80	11	171
MO26	2014	dog	CanL		E-R	E-R	RE	isolate	A	A1	12	10	92	10	80	15	95	15	98	17	87	26	144	13	81	9	110	14	205	11	105	13	100	20	85	15	105	9	80	11	171
MO27	2014	dog	CanL		E-R	E-R	RN	isolate	A	A2	19	10	92	10	80	15	95	15	98	17	87	27	146	11	77	9	110	13	203	11	105	13	100	21	87	16	107	9	80	11	171
MO28	2014	dog	CanL		E-R	E-R	RN	isolate	A	A2	19	10	92	10	80	15	95	15	98	17	87	27	146	11	77	9	110	13	203	11	105	13	100	21	87	16	107	9	80	11	171
MO29	2014	dog	CanL		E-R	E-R	RN	isolate	A	A2	19	10	92	10	80	15	95	15	98	17	87	27	146	11	77	9	110	13	203	11	105	13	100	21	87	16	107	9	80	11	171
MO30	2014	dog	CanL		E-R	E-R	RN	isolate	A	A2	19	10	92	10	80	15	95	15	98	17	87	27	146	11	77	9	110	13	203	11	105	13	100	21	87	16	107	9	80	11	171
MO31	2014	dog	CanL		E-R	E-R	RN	isolate	A	A1	13	10	92	10	80	15	95	15	98	17	87	25	142	11	77	9	110	14	205	11	105	13	100	20	85	15	105	9	80	11	171
MO32	2014	dog	CanL		E-R	E-R	PR	isolate	A	A1	14	10	92	10	80	15	95	19	106	17	87	24	140	12 13	79 81	9	110	14	205	11	105	12	98	20	85	16	107	9	80	10	169
MO33	2014	dog	CanL		E-R	E-R	RE	isolate	A	A1	15	10	92	10	80	15	95	15	98	17	87	25	142	11	77	9	110	14	205	11	105	13	100	20	85	14	103	9	80	11	171
MO34	2014	dog	CanL		E-R	E-R	MO	isolate	A	A1	16	10	92	10	80	15	95	15 16	98 100	16 17	85 87	25 26	142 144	11 12	77 79	9	110	14	205	11	105	12	98	20 21	85 87	15 16	105 107	9	80	11	171
MO35	2014	dog	CanL		E-R	E-R	RN	isolate	A	A2	19	10	92	10	80	15	95	15	98	17	87	27	146	11	77	9	110	13	203	11	105	13	100	21	87	16	107	9	80	11	171
MO36	2015	dog	CanL		E-R	E-R	BO	isolate	A	A1	24	10	92	10	80	15	95	15 19	98 106	17	87	15 26	122 144	12 14	79 83	9	110	14	205	11	105	12 13	98 100	20	85	16	107	9	80	10 11	169 171
MO37	2015	dog	CanL		E-R	E-R	RA	isolate	A	A1	18	10	92	10	80	16	97	16	100	17	87	21	134	11	77	9	110	14	205	11	105	13	100	20	85	15	105	9	80	11	171
MO38	2016	human	VL	Y	E-R	E-R	BO	isolate	B	B2	23	10	92	7	74	9	83	9	86	14	81	10	112	20	95	9	110	17	211	11	105	11	96	15	75	8	91	13	88	8	165
MO39	2016	dog	CanL		E-R	E-R	BO	isolate	A	A1	48	10	92	10	80	15	95	16	100	17	87	26	144	12	79	9	110	14	205	11	105	13	100	20	85	15	105	9	80	11	171
MO40	2016	dog	CanL		E-R	E-R	BO	isolate	A	A1	25	10	92	10	80	15	95	15	98	17	87	26	144	13	81	9	110	14	205	11	105	13	100	20	85	15	105	9	80	10	169
MO41	2017	dog	CanL		E-R	E-R	BO	isolate	A	A1	49	10	92	10	80	15	95	15	98	17	87	25	142	10	75	9	110	14	205	11	105	13	100	20	85	15	105	9	80	11	171
MO42	2017	dog	CanL		E-R	E-R	BO	isolate	A	A1	50	10	92	10	80	15	95	15	98	17	87	25	142	13	81	9	110	14	205	11	105	13	100	20	85	15	105	9	80	11	171
DNA3	2014	human	VL	Y	E-R	E-R	BO	DNA	B	B3	46	10	92	7	74	9	83	9	86	14	81	9	110	15	85	9	110	17	211	11	105	8 11	90 96	15	75	7	89	13	88	8	165
DNA4	2014	human	VL	N	E-R	E-R	BO	DNA	B	B2	44	10	92	7	74	9	83	9	86	14	81	10	112	20	95	9	110	17	211	11	105	11	96	12 15	69 75	8	91	10 13	82 88	8	165
DNA5	2013	human	VL	N	E-R	E-R	BO	DNA	B	B2	47	10	92	7	74	9	83	9	86	14	81	10	112	15	85	9	110	17	211	11	105	7	88	15	75	8	91	13	88	8	165
DNA13	2016	dog	CanL		E-R	E-R	BO	DNA	A	A1	27	10	92	10	80	15	95	19	106	17	87	15 21	122 134	12	79	9	110	14	205	11	105	12	98	20	85	16	107	9	80	11	171
DNA16	2016	dog	CanL		E-R	E-R	MO	DNA	A	A1	39	10	92	10	80	15	95	18	104	17	87	26	144	13	81	9	110	14	205	11	105	13	100	20	85	15	105	9	80	11	171
DNA25	2017	human	VL	Y	E-R	E-R	FC	DNA	B	B3	42	9	90	7	74	8 9	81 83	9	86	12	77	9 10	110 112	9	73	8	108	17	211	11	105	8 11	90 96	15	75	8	91	13	88	8	165
DNA26	2016	human	VL	N	E-R	E-R	BO	DNA	A	A1	43	10	92	10	80	15	95	15	98	17	87	22	136	13	81	9	110	14	205	11	105	7 13	88 100	20	85	15	105	9	80	11	171
DNA27	2017	human	VL	N	E-R	E-R	BO	DNA	B	B2	26	10	92	7	74	9	83	9	86	14	81	10	112	20	95	9	110	17	211	11	105	7 11	88 96	15	75	8	91	13	88	8	165
DNA28	2017	human	VL	N	E-R	E-R	BO	DNA	B	B2	23	10	92	7	74	9	83	9	86	14	81	10	112	20	95	9	110	17	211	11	105	11	96	15	75	8	91	13	88	8	165
PV01	2009	human	VL	N	Extra E-R	Tuscany	n.d.	isolate	A		28	10	92	10	80	15	95	21	110	17	87	24	140	12	79	9	110	14	205	11 12	105 107	13	100	21	87	15	105	9	80	11	171
PV02	2009	human	VL	N	Extra E-R	Sicily	n.d.	isolate	A		29	10	92	10	80	15	95	16	100	17	87	21	134	13 14	81 83	9	110	14	205	11	105	12	98	20	85	16	107	9	80	11	171
PV03	2008	human	VL	N	Extra E-R	Liguria	n.d.	isolate	A		30	10	92	10	80	15	95	16	100	17	87	24	140	12	79	9	110	14	205	11	105	13	100	20	85	16	107	9	80	11	171
PV04	2007	human	VL	N	Extra E-R	Calabria	n.d.	isolate	A		31	10	92	10	80	15	95	15	98	18	89	26	144	15	85	8	108	14	205	11	105	13	100	20	85	14	103	13	88	11	171
PV05	2011	human	VL	N	Extra E-R	Lombardy	PV	isolate	A		32	10	92	10	80	15	95	16	100	17	87	26	144	12	79	9	110	14	205	11	105	13	100	20	85	16	107	9	80	11	171
PV06	2010	human	VL	N	Extra E-R	n.d.	n.d.	isolate	A		33	10	92	10	80	15	95	16	100	17	87	25	142	13	81	9	110	13	203	11	105	13	100	20	85	14	103	9	80	11	171
PV07	2010	human	VL	N	Extra E-R	Liguria	GE	isolate	A		13	10	92	10	80	15	95	15	98	17	87	25	142	11	77	9	110	14	205	11	105	13	100	20	85	15	105	9	80	11	171
PV08	2009	human	VL	N	Extra E-R	Campania	n.d.	isolate	A		34	10	92	10	80	15	95	19 20	106 108	16	85	24	140	13	81	9	110	14	205	11	105	12 13	98 100	20	85	16	107	9	80	11	171
PV09	2011	human	VL	N	Extra E-R	Campania	n.d.	isolate	A		35	10	92	10	80	15	95	15	98	17	87	26	144	12	79	9	110	13	203	11	105	13	100	17	79	15	105	9	80	11	171
PV10	2012	human	VL	N	Extra E-R	Lombardy	Pavia	isolate	A		36	10	92	10	80	15	95	16	100	17	87	26	144	12 13	79 81	9	110	14	205	11	105	13	100	20	85	16	107	9	80	11	171
PC11	1998	dog	CanL		E-R	E-R	PC	isolate	A	A1	37	10	92	10	80	15	95	15 16	98 100	16 17	85 87	26 27	144 146	12	79	9	110	14	205	11	105	13	100	20	85	15	105	9	80	11	171
SF2	2015	sand fly pool (66 specimens)			E-R	E-R	BO	DNA			40	9	90	7	74	8	81	16	100	n.a.	n.a.	10	112	9	73	9	110	14	205	11	105	11	96	15	75	7	89	10	82	8	165
SF3	2015	sand fly pool (100 specimens			E-R	E-R	FC	DNA			45	10	92	7	74	9	83	9	86	12 14	77 81	9	110	15	85	9	110	17	211	11	105	11	96	15	75	7 8	89 91	13	88	8	165
SF4	2015	sand fly pool (100 specimens)			E-R	E-R	FC	DNA			41	9	90	7	74	9	83	9	86	14	81	9	110	15	85	9	110	17	211	11	105	8 11	90 96	15	75	7	89	13	88	8	165
SF6	2016	Phlebotomus perfiliewii			E-R	E-R	BO	isolate	B	B1	38	9	90	7	74	8	81	9	86	12	77	10	112	9	73	9	110	17	211	11	105	11	96	15	75	7	89	10	82	8	165
WHO reference strain
L. infantum MHOM/TN/80/IPT1 (MON-1)	1980					Tunisia		isolate				10	92	10	80	15	95	18	104	15	83	15	122	14	83	9	110	14	205	11	105	12	98	21	87	16	107	9	80	10	169
L. infantum MHOM/IT/86/ISS218 (MON-72)	1986					Italy		isolate				10	92	10	80	15	95	16	100	17	87	23	138	12	79	9	110	14	205	11	105	13	100	20	85	16	107	9	80	11	171
L. infantum MHOM/DZ/82/LIPA59 (MON-24)	1982					Algeria		isolate				9	90	7	74	9	83	15	98	14	81	13	118	10	75	8	108	17	211	12	107	9 11	92 96	23	91	8 15	91 105	10	82	8	165
